# Supplementary material for: Specific G-quadruplex ligands modulate the alternative splicing of Bcl-X
Source: Nucleic Acids Res. 2017 Nov 16;46(2):886–96. doi: 10.1093/nar/gkx1122 (PMC5778605; doi:10.1093/nar/gkx1122)
Supplement: Supplementary Data [file gkx1122_supp.zip]

Archive with 2 entries (2 files):
- nar-01717-f-2017-File003.pdf
- nar-01717-f-2017-File004.pdf
